# Supplementary material for: Saturation-scale functional evidence supports clinical variant interpretation in Lynch syndrome
Source: Genome Biol. 2022 Dec 22;23:266. doi: 10.1186/s13059-022-02839-z (PMC9773515; doi:10.1186/s13059-022-02839-z)
Supplement: Supplementary file 3 — Additional file 3: Table S2. Variants identified by paired tumor-normal test, among patients with a single germline MSH2 variant. [file 13059_2022_2839_MOESM3_ESM.xlsx]

## Sheet: Supp Table GL_MIS_vs_SOM
Table S2. Variants identified by paired tumor-normal test, among patients with a single germline MSH2 variant
	Germline MSH2 variant						Demographic information			Tumor characteristics
SubjectID	HGVSc	HGVSp	Classification	LoF Score	SpliceAI score	Somatic variant(s)	Age	Ethnicity	Gender	MLH1 Promoter Hypermethylation	MSI	Cancer primary
156385	c.1361T>G	p.I454R	VLP	4.29897	0.0178644	EPCAM:5'UTR_3'UTRdel:nan:Mutation:confirmed_somatic,MSH2:5'UTR_3'UTRdel:nan:Mutation:confirmed_somatic,MSH6:c.3261DUPC:p.F1088Lfs*5:Mutation:confirmed_somatic,MSH6:5'UTR_3'UTRdel:nan:Mutation:nan	20-29	Mixed Ethnicity	M	Not tested	High	Colorectal
563836	c.1906G>C	p.A636P	Mutation	2.89063	0.000302489	MSH2:c.387_388delTC:p.Q130Vfs*2:Mutation:reported,MLH1:c.1154G>A:p.R385H:VUS:nan	40-49	Ashkenazi Jewish	M	Absent	High	Colorectal
151451	c.1906G>C	p.A636P	Mutation	2.89063	0.000302489	MSH2:c.1760-1G>A:nan:Mutation:nan	40-49	Ashkenazi Jewish	M	Absent	High	Colorectal
144027	c.1012G>C	p.G338R	VLP	2.61364	0.000279658	MSH2:c.2458+1G>A:nan:Mutation:reported,MLH1:c.1565G>A:p.R522Q:VUS:nan	40-49	Caucasian	M	Absent	High	Colorectal
196007	c.2360T>G	p.L787R	VLP	2.36732	0.0290706	MSH2:CN-LOH:nan:CN-LOH:confirmed_somatic,MSH6:c.3261DUPC:p.F1088Lfs*5:Mutation:confirmed_somatic,MSH6:CN-LOH:nan:CN-LOH:nan	30-39	African American/Black	F	Absent	high	Uterine/Endometrial
201784	c.2047G>A	p.G683R	Mutation	2.3013	0.0471074	EPCAM:5'UTR_3'UTRdel:nan:Mutation:confirmed_somatic,MSH2:5'UTR_3'UTRdel:nan:Mutation:confirmed_somatic,MSH6:c.3261DUPC:p.F1088Lfs*5:Mutation:confirmed_somatic,MSH6:5'UTR_3'UTRdel:nan:Mutation:nan	40-49	Asian	F	Absent	high	Colorectal
182007	c.2281G>A	p.G761R	VUS	2.19346	0.290126	EPCAM:CN-LOH:nan:CN-LOH:confirmed_somatic,MSH2:CN-LOH:nan:CN-LOH:confirmed_somatic,MSH6:CN-LOH:nan:CN-LOH:nan	50-59	Mixed Ethnicity	F	Absent	high	Colorectal
190784	c.1643G>A	p.G548D	VUS	1.97228	0.02591	MSH2:c.687DELA:p.A230LFS*16:Mutation:confirmed_somatic,EPCAM:Gain:nan:VUS:confirmed_somatic,MSH2:Gain:nan:VUS:confirmed_somatic,MSH6:Gain:nan:VUS:confirmed_somatic,PMS2:Gain:nan:VUS:nan	70-79	Caucasian	M	Absent	high	Colorectal
192698	c.2768T>A	p.V923E	VUS	1.6685	0.0113529		50-59	Caucasian	F	Present	high	Uterine/Endometrial
171949	c.2507T>C	p.F836S	VUS	0.920606	0.00433876	MSH2:CN-LOH:nan:CN-LOH:confirmed_somatic,MSH6:c.3261DELC:p.F1088Sfs*2:Mutation:confirmed_somatic,MSH6:CN-LOH:nan:CN-LOH:confirmed_somatic,PMS2:c.325DELG:p.E109Kfs*3:Mutation:confirmed_somatic,PMS2:Gain:nan:VUS:nan	30-39	Caucasian	F	Absent	high	Colorectal
574965	c.1862G>T	p.R621L	VLP	0.416972	0.00255156	MSH2:c.1102G>T:p.E368*:Mutation:nan	50-59	Caucasian	F	Absent	High	Uterine/Endometrial
596485	c.1862G>T	p.R621L	VLP	0.416972	0.00255156	MSH2:c.1865C>G:p.P622R:VLP:nan	50-59	Caucasian	F	Absent	High	Uterine/Endometrial
160099	c.1862G>T	p.R621L	VLP	0.416972	0.00255156	MSH2:c.1600DELC:p.R534VFS*9:Mutation:confirmed_somatic,PMS2:c.24-4C>T:nan:VUS:nan	50-59	Caucasian	F	Present	high	Uterine/Endometrial
157185	c.286C>T	p.R96C	VUS	-1.86218	0.30626	PMS2:c.2084T>A:p.I695N:VUS:nan	80-89	African American/Black	F	Present	high	Colorectal
181767	c.889A>G	p.S297G	VUS	-2.02078	0.00103181	MLH1:CN-LOH:nan:CN-LOH:confirmed_somatic,MSH2:c.687DELA:p.A230LFS*16:Mutation:confirmed_somatic,MSH2:c.-217G>A:nan:VUS:nan	60-69	Caucasian	F	Present	high	Colorectal
186376	c.1354G>A	p.E452K	VUS	-2.71878	1.13439e-05	MLH1:c.676C>T:p.R226*:Mutation:confirmed_somatic,MLH1:CN-LOH:nan:CN-LOH:nan	70-79	Unknown	M	Absent	high	Colorectal
169422	c.1897A>G	p.I633V	VUS	-2.83251	0.00284939		50-59	Caucasian	F	Absent	Stable	Uterine/Endometrial
166104	c.328A>C	p.K110Q	VUS	-2.97618	0.0141309	MLH1:CN-LOH:nan:CN-LOH:confirmed_somatic,PMS2:CN-LOH:nan:CN-LOH:nan	40-49	Mixed Ethnicity	M	Absent	Stable	Colorectal
160073	c.2798C>T	p.T933I	VUS	-3.59986	0.0365999	MLH1:c.469DELT:p.Y157TFS*3:Mutation:confirmed_somatic,MLH1:c.1038+2T>C:nan:VLP:nan	60-69	Caucasian	F	Not tested	Not tested	Colorectal
540279	c.835C>G	p.L279V	VUS	-4.01414	0.00217336		60-69	Caucasian	F	Present	High	Uterine/Endometrial
166854	c.891C>G	p.S297R	VUS	-4.10322	0.00198668	MLH1:CN-LOH:nan:CN-LOH:confirmed_somatic,MLH1:c.15DELA:p.V7Lfs*10:Mutation:confirmed_somatic,MSH2:c.687DELA:p.A230LFS*16:Mutation:nan	50-59	African American/Black	F	Not tested	Not tested	Uterine/Endometrial
515945	c.2064G>A	p.M688I	VUS	-4.6912	0.00446554	MLH1:c.1039-1G>A:nan:Mutation:nan	60-69	Asian	F	Present	Low	Uterine/Endometrial
177816	c.38G>A	p.S13N	VUS	-5.10053	0.00140356	PMS2:c.1687C>T:p.R563*:Mutation:confirmed_somatic,PMS2:CN-LOH:nan:CN-LOH:confirmed_somatic,PMS2:c.2269G>T:p.E757*:Mutation:confirmed_somatic,MLH1:c.503A>G:p.N168S:VUS:confirmed_somatic,MSH2:c.1156G>T:p.D386Y:VUS:confirmed_somatic,MSH6:c.2983G>A:p.E995K:VUS:confirmed_somatic,MSH6:c.3427C>T:p.L1143F:VUS:confirmed_somatic,MSH6:c.454A>C:p.T152P:VUS:confirmed_somatic,PMS2:c.1413G>T:p.Q471H:VUS:nan	40-49	Caucasian	F	Absent	high	Colorectal
149577	c.698C>G	p.S233C	VUS	-5.79404	0.00645662		50-59	Mixed Ethnicity	F	Absent	Stable	Colorectal
183060	c.698C>G	p.S233C	VUS	-5.79404	0.00645662	MSH6:c.3964G>T:p.E1322*:Mutation:confirmed_somatic,MSH6:c.2876G>A:p.R959H:VUS:nan	50-59	Caucasian	F	Absent	Stable	Uterine/Endometrial
