# Supplementary material for: Saturation-scale functional evidence supports clinical variant interpretation in Lynch syndrome
Source: Genome Biol. 2022 Dec 22;23:266. doi: 10.1186/s13059-022-02839-z (PMC9773515; doi:10.1186/s13059-022-02839-z)
Supplement: Supplementary file 4 — Additional file 4: Table S3. Tumor and germline mutations in individuals with MSH2 somatic tumor mutations. [file 13059_2022_2839_MOESM4_ESM.xlsx]

## Sheet: msh2_som_mis_suppl
Table S3. Tumor and germline mutations in individuals with MSH2 somatic tumor mutations
Subject	Variant type	HGVSc	HGVSp	Classification	LoF Score	SpliceAI score	All germline variants	All somatic variants	Age - Year Only	Ethnicity Condensed	Gender	MLH1 Promoter Hypermethylation	Microsatellite Instability	Cancer Primary?
143661	Somatic	c.1807G>T	p.D603Y	VLP	2.4469	0.0053146		MSH2:c.1807G>T:p.D603Y:VLP:reported,MSH2:CN-LOH:nan:CN-LOH:reported,MSH6:CN-LOH:nan:CN-LOH:reported,EPCAM:CN-LOH:nan:CN-LOH:nan	50-59	Caucasian	M	Not tested	Not tested	Colorectal
143661	Somatic	CN-LOH		CN-LOH				MSH2:c.1807G>T:p.D603Y:VLP:reported,MSH2:CN-LOH:nan:CN-LOH:reported,MSH6:CN-LOH:nan:CN-LOH:reported,EPCAM:CN-LOH:nan:CN-LOH:nan	50-59	Caucasian	M	Not tested	Not tested	Colorectal
144026	Germline	5'UTR_EX1del		Mutation			MSH2:5'UTR_EX1del:nan:Mutation:nan	MSH2:c.1007C>A:p.P336H:VUS:reported,MSH6:c.3261dupC:p.F1088Lfs*5:Mutation:nan	30-39	Caucasian	M	Absent	High	Colorectal
144026	Somatic	c.1007C>A	p.P336H	VUS	-3.57409	0.000222773	MSH2:5'UTR_EX1del:nan:Mutation:nan	MSH2:c.1007C>A:p.P336H:VUS:reported,MSH6:c.3261dupC:p.F1088Lfs*5:Mutation:nan	30-39	Caucasian	M	Absent	High	Colorectal
144262	Somatic	c.256G>T	p.E86*	Mutation		0.340572		MSH2:c.256G>T:p.E86*:Mutation:reported,MSH2:c.595T>C:p.C199R:Mutation:reported,MSH6:c.3261delC:p.F1088Sfs*2:Mutation:nan	50-59	Hispanic	F	Absent	High	Uterine/Endometrial
144262	Somatic	c.595T>C	p.C199R	Mutation	3.31803	0.0365676		MSH2:c.256G>T:p.E86*:Mutation:reported,MSH2:c.595T>C:p.C199R:Mutation:reported,MSH6:c.3261delC:p.F1088Sfs*2:Mutation:nan	50-59	Hispanic	F	Absent	High	Uterine/Endometrial
145038	Somatic	5'UTR_3'UTRdel		Mutation				MSH2:5'UTR_3'UTRdel:nan:Mutation:reported,MSH2:c.1759G>A:p.G587S:VLP:reported,EPCAM:5'UTR_3'UTRdel:nan:Mutation:reported,MSH6:5'UTR_3'UTRdel:nan:Mutation:reported,MLH1:5'UTR_3'UTRdel:nan:Mutation:nan	50-59	African American/Black	M	Absent	High	Colorectal
145038	Somatic	c.1759G>A	p.G587S	VLP	-3.00208	0.947642		MSH2:5'UTR_3'UTRdel:nan:Mutation:reported,MSH2:c.1759G>A:p.G587S:VLP:reported,EPCAM:5'UTR_3'UTRdel:nan:Mutation:reported,MSH6:5'UTR_3'UTRdel:nan:Mutation:reported,MLH1:5'UTR_3'UTRdel:nan:Mutation:nan	50-59	African American/Black	M	Absent	High	Colorectal
147144	Somatic	c.1708T>G	p.Y570D	VUS	2.05093	0.00128358	MSH6:c.3439-2A>G:nan:Mutation:nan	MSH6:c.3261delC:p.F1088Sfs*2:Mutation:reported,MSH2:c.1708T>G:p.Y570D:VUS:nan	50-59	Mixed Ethnicity	F	Absent	High	Uterine/Endometrial
148717	Somatic	c.1627G>T	p.D543Y	VUS	-4.15001	0.0418183		MSH6:c.1102G>T:p.E368*:Mutation:reported,MSH6:c.2722G>T:p.E908*:Mutation:reported,MSH6:c.3261delC:p.F1088Sfs*2:Mutation:reported,MLH1:c.793C>T:p.R265C:Mutation:reported,MSH6:c.643G>A:p.V215I:VUS:reported,MSH2:c.1627G>T:p.D543Y:VUS:nan	80-89	African American/Black	F	Present	High	Uterine/Endometrial
150888	Somatic	c.2003C>T	p.T668I	VUS	-5.09646	0.0886587	MLH1:c.85G>T:p.A29S:Mutation:confirmed_HET_by_STAT,MLH1:c.-27C>A:nan:Mutation:nan	MLH1:c.1852_1854DELAAG:p.K618DEL:Mutation:confirmed_somatic,MLH1:c.469DUPT:p.Y157LFS*15:Mutation:confirmed_somatic,MSH2:c.2003C>T:p.T668I:VUS:nan	40-49	Caucasian	F	Present	high	Colorectal
150922	Somatic	c.998G>A	p.C333Y	Mutation	2.77378	9.30868e-05	NF1:c.6989T>C:p.F2330S:VUS:nan	MSH2:c.998G>A:p.C333Y:Mutation:reported,MSH2:c.1684G>T:p.E562*:Mutation:nan	60-69	Caucasian	F	Absent	High	Uterine/Endometrial
150922	Somatic	c.1684G>T	p.E562*	Mutation		0.234064	NF1:c.6989T>C:p.F2330S:VUS:nan	MSH2:c.998G>A:p.C333Y:Mutation:reported,MSH2:c.1684G>T:p.E562*:Mutation:nan	60-69	Caucasian	F	Absent	High	Uterine/Endometrial
151475	Germline	c.1705_1706DELGA	p.E569Ifs*2	Mutation			MSH2:c.1705_1706DELGA:p.E569Ifs*2:Mutation:nan	MSH6:c.3261DUPC:p.F1088Lfs*5:Mutation:confirmed_somatic,MLH1:c.1852_1854DUPAAG:nan:VUS:confirmed_somatic,MSH2:c.731T>C:p.L244S:VUS:nan	30-39	Caucasian	M	Absent	high	Colorectal
151475	Somatic	c.731T>C	p.L244S	VUS	1.36542	0.00418555	MSH2:c.1705_1706DELGA:p.E569Ifs*2:Mutation:nan	MSH6:c.3261DUPC:p.F1088Lfs*5:Mutation:confirmed_somatic,MLH1:c.1852_1854DUPAAG:nan:VUS:confirmed_somatic,MSH2:c.731T>C:p.L244S:VUS:nan	30-39	Caucasian	M	Absent	high	Colorectal
155477	Somatic	c.1273G>T	p.E425*	Mutation		0.026305		MSH2:c.1273G>T:p.E425*:Mutation:confirmed_somatic,MSH2:c.929T>C:p.L310P:VLP:confirmed_somatic,MSH6:c.3284G>A:p.R1095H:VUS:nan	70-79	Unknown	M	Absent	high	Colorectal
155477	Somatic	c.929T>C	p.L310P	VLP	3.67554	8.80659e-05		MSH2:c.1273G>T:p.E425*:Mutation:confirmed_somatic,MSH2:c.929T>C:p.L310P:VLP:confirmed_somatic,MSH6:c.3284G>A:p.R1095H:VUS:nan	70-79	Unknown	M	Absent	high	Colorectal
155829	Somatic	c.1601G>A	p.R534H	VUS	-1.05774	0.0361876		MSH2:c.1601G>A:p.R534H:VUS:confirmed_somatic,PMS2:c.2036T>C:p.I679T:VUS:nan	60-69	Caucasian	F	Present	high	Colorectal
155946	Germline	c.1705_1706DELGA	p.E569Ifs*2	Mutation			MSH2:c.1705_1706DELGA:p.E569Ifs*2:Mutation:confirmed_HET,MSH6:c.2731C>T:p.R911*:Mutation:nan	MSH6:c.3312DELT:p.F1104LFS*11:Mutation:confirmed_somatic,MSH2:c.572T>G:p.L191R:VUS:confirmed_somatic,MSH6:c.3557-4T>A:nan:VUS:nan	70-79	Caucasian	M	Absent	high	Colorectal
155946	Somatic	c.572T>G	p.L191R	VUS	3.11582	0.00777494	MSH2:c.1705_1706DELGA:p.E569Ifs*2:Mutation:confirmed_HET,MSH6:c.2731C>T:p.R911*:Mutation:nan	MSH6:c.3312DELT:p.F1104LFS*11:Mutation:confirmed_somatic,MSH2:c.572T>G:p.L191R:VUS:confirmed_somatic,MSH6:c.3557-4T>A:nan:VUS:nan	70-79	Caucasian	M	Absent	high	Colorectal
156387	Somatic	c.2360T>G	p.L787R	VLP	2.36732	0.0290706		MSH6:c.3261DELC:p.F1088Sfs*2:Mutation:confirmed_somatic,MSH2:c.2360T>G:p.L787R:VLP:nan	60-69	Caucasian	F	Not tested	Not tested	Uterine/Endometrial
157009	Somatic	c.862C>T	p.Q288*	Mutation		0.00599274		MSH2:c.862C>T:p.Q288*:Mutation:confirmed_somatic,MSH6:c.3261DELC:p.F1088Sfs*2:Mutation:confirmed_somatic,MSH2:c.596G>A:p.C199Y:VLP:confirmed_somatic,MSH2:c.2075G>A:p.G692E:VLP:confirmed_somatic,MSH2:c.2140G>A:p.A714T:VUS:confirmed_somatic,MSH2:c.2258G>A:p.G753E:VUS:confirmed_somatic,MSH2:c.2320A>T:p.I774F:VUS:confirmed_somatic,MSH2:c.145G>A:p.D49N:VUS:confirmed_somatic,MSH6:c.935G>A:p.R312K:VUS:c…	40-49	Mixed Ethnicity	F	Not tested	Not tested	Colorectal
157009	Somatic	c.596G>A	p.C199Y	VLP	1.86376	0.000799861		MSH2:c.862C>T:p.Q288*:Mutation:confirmed_somatic,MSH6:c.3261DELC:p.F1088Sfs*2:Mutation:confirmed_somatic,MSH2:c.596G>A:p.C199Y:VLP:confirmed_somatic,MSH2:c.2075G>A:p.G692E:VLP:confirmed_somatic,MSH2:c.2140G>A:p.A714T:VUS:confirmed_somatic,MSH2:c.2258G>A:p.G753E:VUS:confirmed_somatic,MSH2:c.2320A>T:p.I774F:VUS:confirmed_somatic,MSH2:c.145G>A:p.D49N:VUS:confirmed_somatic,MSH6:c.935G>A:p.R312K:VUS:c…	40-49	Mixed Ethnicity	F	Not tested	Not tested	Colorectal
157009	Somatic	c.2075G>A	p.G692E	VLP	1.77965	0.000307207		MSH2:c.862C>T:p.Q288*:Mutation:confirmed_somatic,MSH6:c.3261DELC:p.F1088Sfs*2:Mutation:confirmed_somatic,MSH2:c.596G>A:p.C199Y:VLP:confirmed_somatic,MSH2:c.2075G>A:p.G692E:VLP:confirmed_somatic,MSH2:c.2140G>A:p.A714T:VUS:confirmed_somatic,MSH2:c.2258G>A:p.G753E:VUS:confirmed_somatic,MSH2:c.2320A>T:p.I774F:VUS:confirmed_somatic,MSH2:c.145G>A:p.D49N:VUS:confirmed_somatic,MSH6:c.935G>A:p.R312K:VUS:c…	40-49	Mixed Ethnicity	F	Not tested	Not tested	Colorectal
157009	Somatic	c.2140G>A	p.A714T	VUS	-3.27148	0.0023007		MSH2:c.862C>T:p.Q288*:Mutation:confirmed_somatic,MSH6:c.3261DELC:p.F1088Sfs*2:Mutation:confirmed_somatic,MSH2:c.596G>A:p.C199Y:VLP:confirmed_somatic,MSH2:c.2075G>A:p.G692E:VLP:confirmed_somatic,MSH2:c.2140G>A:p.A714T:VUS:confirmed_somatic,MSH2:c.2258G>A:p.G753E:VUS:confirmed_somatic,MSH2:c.2320A>T:p.I774F:VUS:confirmed_somatic,MSH2:c.145G>A:p.D49N:VUS:confirmed_somatic,MSH6:c.935G>A:p.R312K:VUS:c…	40-49	Mixed Ethnicity	F	Not tested	Not tested	Colorectal
157009	Somatic	c.2258G>A	p.G753E	VUS	0.216395	0.00452285		MSH2:c.862C>T:p.Q288*:Mutation:confirmed_somatic,MSH6:c.3261DELC:p.F1088Sfs*2:Mutation:confirmed_somatic,MSH2:c.596G>A:p.C199Y:VLP:confirmed_somatic,MSH2:c.2075G>A:p.G692E:VLP:confirmed_somatic,MSH2:c.2140G>A:p.A714T:VUS:confirmed_somatic,MSH2:c.2258G>A:p.G753E:VUS:confirmed_somatic,MSH2:c.2320A>T:p.I774F:VUS:confirmed_somatic,MSH2:c.145G>A:p.D49N:VUS:confirmed_somatic,MSH6:c.935G>A:p.R312K:VUS:c…	40-49	Mixed Ethnicity	F	Not tested	Not tested	Colorectal
157009	Somatic	c.2320A>T	p.I774F	VUS	-2.5513	0.0252923		MSH2:c.862C>T:p.Q288*:Mutation:confirmed_somatic,MSH6:c.3261DELC:p.F1088Sfs*2:Mutation:confirmed_somatic,MSH2:c.596G>A:p.C199Y:VLP:confirmed_somatic,MSH2:c.2075G>A:p.G692E:VLP:confirmed_somatic,MSH2:c.2140G>A:p.A714T:VUS:confirmed_somatic,MSH2:c.2258G>A:p.G753E:VUS:confirmed_somatic,MSH2:c.2320A>T:p.I774F:VUS:confirmed_somatic,MSH2:c.145G>A:p.D49N:VUS:confirmed_somatic,MSH6:c.935G>A:p.R312K:VUS:c…	40-49	Mixed Ethnicity	F	Not tested	Not tested	Colorectal
157009	Somatic	c.145G>A	p.D49N	VUS	-3.26194	0.000352402		MSH2:c.862C>T:p.Q288*:Mutation:confirmed_somatic,MSH6:c.3261DELC:p.F1088Sfs*2:Mutation:confirmed_somatic,MSH2:c.596G>A:p.C199Y:VLP:confirmed_somatic,MSH2:c.2075G>A:p.G692E:VLP:confirmed_somatic,MSH2:c.2140G>A:p.A714T:VUS:confirmed_somatic,MSH2:c.2258G>A:p.G753E:VUS:confirmed_somatic,MSH2:c.2320A>T:p.I774F:VUS:confirmed_somatic,MSH2:c.145G>A:p.D49N:VUS:confirmed_somatic,MSH6:c.935G>A:p.R312K:VUS:c…	40-49	Mixed Ethnicity	F	Not tested	Not tested	Colorectal
163214	Somatic	c.1409T>C	p.V470A	VUS	-1.90945	5.43288e-06	MLH1:3'UTRDUP:nan:VUS:nan	MSH6:c.4001+2T>C:nan:Mutation:confirmed_somatic,MSH2:c.1409T>C:p.V470A:VUS:confirmed_somatic,MSH6:c.2372G>A:p.R791H:VUS:confirmed_somatic,MSH6:c.3014G>T:p.R1005L:VUS:confirmed_somatic,MSH6:c.3762A>C:p.E1254D:VUS:confirmed_somatic,MSH6:c.1313T>C:p.M438T:VUS:confirmed_somatic,MSH6:c.1884G>T:p.W628C:VUS:confirmed_somatic,PMS2:c.1161G>A:p.M387I:VUS:nan	70-79	Caucasian	F	Not tested	Not tested	Uterine/Endometrial
163980	Somatic	c.1882G>T	p.G628*	Mutation		0.0214508		MSH2:c.1882G>T:p.G628*:Mutation:confirmed_somatic,MSH6:c.3261DELC:p.F1088Sfs*2:Mutation:confirmed_somatic,MSH2:c.2006G>A:p.G669D:VLP:confirmed_somatic,MSH6:c.3227G>A:p.R1076H:VUS:nan	50-59	Caucasian	M	Absent	high	Colorectal
163980	Somatic	c.2006G>A	p.G669D	VLP	2.87554	0.00934446		MSH2:c.1882G>T:p.G628*:Mutation:confirmed_somatic,MSH6:c.3261DELC:p.F1088Sfs*2:Mutation:confirmed_somatic,MSH2:c.2006G>A:p.G669D:VLP:confirmed_somatic,MSH6:c.3227G>A:p.R1076H:VUS:nan	50-59	Caucasian	M	Absent	high	Colorectal
166256	Germline	c.1300DELG	p.A434QFS*4	Mutation			MSH2:c.1300DELG:p.A434QFS*4:Mutation:confirmed_HET_by_STAT,ATM:c.6259G>A:p.E2087K:VUS:nan	MSH2:c.2360T>G:p.L787R:VLP:nan	40-49	Hispanic	F	Absent	high	Colorectal
166256	Somatic	c.2360T>G	p.L787R	VLP	2.36732	0.0290706	MSH2:c.1300DELG:p.A434QFS*4:Mutation:confirmed_HET_by_STAT,ATM:c.6259G>A:p.E2087K:VUS:nan	MSH2:c.2360T>G:p.L787R:VLP:nan	40-49	Hispanic	F	Absent	high	Colorectal
166687	Somatic	c.2132G>A	p.R711Q	VUS	-0.989692	0.00137097		MSH6:c.3260_3261DUPCC:p.F1088PFS*3:Mutation:confirmed_somatic,MSH2:c.2132G>A:p.R711Q:VUS:nan	60-69	Hispanic	M	Present	high	Colorectal
167699	Somatic	c.399C>T	p.D133D	VUS		0.0160155	MSH6:c.2194C>T:p.R732*:Mutation:nan	MSH6:c.2079DUPA:p.C694MFS*4:Mutation:confirmed_somatic,MSH6:c.1071_1072INSCA:nan:Mutation:confirmed_somatic,MSH2:c.399C>T:p.D133D:VUS:confirmed_somatic,MSH2:c.1331G>A:p.R444H:VUS:confirmed_somatic,PMS2:c.665G>T:p.S222I:VUS:nan	50-59	Middle Eastern	F	Absent	high	Uterine/Endometrial
167699	Somatic	c.1331G>A	p.R444H	VUS	-3.18281	0.00387677	MSH6:c.2194C>T:p.R732*:Mutation:nan	MSH6:c.2079DUPA:p.C694MFS*4:Mutation:confirmed_somatic,MSH6:c.1071_1072INSCA:nan:Mutation:confirmed_somatic,MSH2:c.399C>T:p.D133D:VUS:confirmed_somatic,MSH2:c.1331G>A:p.R444H:VUS:confirmed_somatic,PMS2:c.665G>T:p.S222I:VUS:nan	50-59	Middle Eastern	F	Absent	high	Uterine/Endometrial
168060	Somatic	c.1865C>T	p.P622L	Mutation	2.28802	0.000588561		MSH2:c.1865C>T:p.P622L:Mutation:confirmed_somatic,MSH2:c.1069G>T:p.E357*:Mutation:nan	60-69	Hispanic	F	Absent	high	Uterine/Endometrial
168060	Somatic	c.1069G>T	p.E357*	Mutation		0.000248313		MSH2:c.1865C>T:p.P622L:Mutation:confirmed_somatic,MSH2:c.1069G>T:p.E357*:Mutation:nan	60-69	Hispanic	F	Absent	high	Uterine/Endometrial
168066	Somatic	c.1145G>A	p.R382H	VUS		0.00071387		MSH6:c.3261DELC:p.F1088Sfs*2:Mutation:confirmed_somatic,PMS2:c.2353G>T:p.E785*:Mutation:confirmed_somatic,MLH1:c.299G>A:p.R100Q:VUS:confirmed_somatic,MSH2:c.1145G>A:p.R382H:VUS:confirmed_somatic,MSH2:c.1061A>G:p.N354S:VUS:nan	50-59	Caucasian	F	Absent	high	Uterine/Endometrial
168066	Somatic	c.1061A>G	p.N354S	VUS	-4.26543	7.62939e-05		MSH6:c.3261DELC:p.F1088Sfs*2:Mutation:confirmed_somatic,PMS2:c.2353G>T:p.E785*:Mutation:confirmed_somatic,MLH1:c.299G>A:p.R100Q:VUS:confirmed_somatic,MSH2:c.1145G>A:p.R382H:VUS:confirmed_somatic,MSH2:c.1061A>G:p.N354S:VUS:nan	50-59	Caucasian	F	Absent	high	Uterine/Endometrial
168288	Germline	c.1277-5T>C		VUS			MSH2:c.1277-5T>C:nan:VUS:nan	MLH1:c.1975C>T:p.R659*:Mutation:confirmed_somatic,MSH6:c.3261DELC:p.F1088Sfs*2:Mutation:confirmed_somatic,MLH1:c.1731+5G>A:nan:VLP:confirmed_somatic,MLH1:c.650G>A:p.R217H:VUS:confirmed_somatic,MSH2:c.-86G>A:nan:VUS:confirmed_somatic,MSH2:c.1687T>C:p.Y563H:VUS:confirmed_somatic,PMS2:c.1012C>A:p.P338T:VUS:confirmed_somatic,PMS2:c.323G>T:p.G108V:VUS:nan	40-49	Mixed Ethnicity	M	Not tested	Not tested	Colorectal
168288	Somatic	c.-86G>A		VUS			MSH2:c.1277-5T>C:nan:VUS:nan	MLH1:c.1975C>T:p.R659*:Mutation:confirmed_somatic,MSH6:c.3261DELC:p.F1088Sfs*2:Mutation:confirmed_somatic,MLH1:c.1731+5G>A:nan:VLP:confirmed_somatic,MLH1:c.650G>A:p.R217H:VUS:confirmed_somatic,MSH2:c.-86G>A:nan:VUS:confirmed_somatic,MSH2:c.1687T>C:p.Y563H:VUS:confirmed_somatic,PMS2:c.1012C>A:p.P338T:VUS:confirmed_somatic,PMS2:c.323G>T:p.G108V:VUS:nan	40-49	Mixed Ethnicity	M	Not tested	Not tested	Colorectal
168288	Somatic	c.1687T>C	p.Y563H	VUS	-3.1255	0.000368506	MSH2:c.1277-5T>C:nan:VUS:nan	MLH1:c.1975C>T:p.R659*:Mutation:confirmed_somatic,MSH6:c.3261DELC:p.F1088Sfs*2:Mutation:confirmed_somatic,MLH1:c.1731+5G>A:nan:VLP:confirmed_somatic,MLH1:c.650G>A:p.R217H:VUS:confirmed_somatic,MSH2:c.-86G>A:nan:VUS:confirmed_somatic,MSH2:c.1687T>C:p.Y563H:VUS:confirmed_somatic,PMS2:c.1012C>A:p.P338T:VUS:confirmed_somatic,PMS2:c.323G>T:p.G108V:VUS:nan	40-49	Mixed Ethnicity	M	Not tested	Not tested	Colorectal
169705	Somatic	c.1369A>C	p.T457P	VUS	2.15644	0.00171648		MSH6:c.741DELA:p.K247NFS*32:Mutation:confirmed_somatic,MSH2:c.1369A>C:p.T457P:VUS:nan	50-59	Caucasian	M	Not tested	Not tested	Colorectal
171198	Somatic	c.1661G>A	p.S554N	Mutation	-2.53913	0.961789	MLH1:c.-280A>G:nan:VUS:nan	MSH2:c.1661G>A:p.S554N:Mutation:confirmed_somatic,MSH2:c.1204DELC:p.Q402KFS*10:Mutation:nan	50-59	Caucasian	F	Absent	high	Uterine/Endometrial
171198	Somatic	c.1204DELC	p.Q402KFS*10	Mutation			MLH1:c.-280A>G:nan:VUS:nan	MSH2:c.1661G>A:p.S554N:Mutation:confirmed_somatic,MSH2:c.1204DELC:p.Q402KFS*10:Mutation:nan	50-59	Caucasian	F	Absent	high	Uterine/Endometrial
172266	Somatic	c.2798C>T	p.T933I	VUS	-3.59986	0.0365999	CHEK2:c.1100DELC:p.T367MFS*15:Mutation:confirmed_HET,MLH1:c.1706C>T:p.A569V:VLP:nan	MLH1:c.301G>T:p.G101C:VLP:confirmed_somatic,MSH2:c.2798C>T:p.T933I:VUS:confirmed_somatic,MSH6:c.3163G>A:p.A1055T:VUS:confirmed_somatic,MSH6:c.3896G>A:p.G1299D:VUS:nan	50-59	Mixed Ethnicity	F	Absent	high	Colorectal
172431	Somatic	c.2623C>G	p.L875V	VUS	-3.39318	0.0014395		MSH2:c.2623C>G:p.L875V:VUS:nan	60-69	Caucasian	F	Present	high	Uterine/Endometrial
174765	Somatic	CN-LOH		CN-LOH				MSH2:CN-LOH:nan:CN-LOH:confirmed_somatic,MSH6:CN-LOH:nan:CN-LOH:confirmed_somatic,PMS2:c.2137C>T:p.Q713*:Mutation:confirmed_somatic,MSH2:c.2006G>A:p.G669D:VLP:nan	40-49	Hispanic	F	Absent	high	Uterine/Endometrial
174765	Somatic	c.2006G>A	p.G669D	VLP	2.87554	0.00934446		MSH2:CN-LOH:nan:CN-LOH:confirmed_somatic,MSH6:CN-LOH:nan:CN-LOH:confirmed_somatic,PMS2:c.2137C>T:p.Q713*:Mutation:confirmed_somatic,MSH2:c.2006G>A:p.G669D:VLP:nan	40-49	Hispanic	F	Absent	high	Uterine/Endometrial
174849	Germline	c.1786_1788DELAAT	p.N596DEL	Mutation			MSH2:c.1786_1788DELAAT:p.N596DEL:Mutation:confirmed_HET,MSH2:c.1805T>C:p.L602P:VUS:confirmed_HET,MSH6:c.1361G>A:p.G454D:VUS:nan	MLH1:c.350C>T:p.T117M:Mutation:confirmed_somatic,MSH6:c.3261DELC:p.F1088Sfs*2:Mutation:confirmed_somatic,MSH2:c.1805T>C:p.L602P:VUS:confirmed_somatic,MSH6:c.1361G>A:p.G454D:VUS:nan	50-59	Caucasian	F	Absent	high	Colorectal
174849	Germline	c.1805T>C	p.L602P	VUS	2.04467	0.00547927	MSH2:c.1786_1788DELAAT:p.N596DEL:Mutation:confirmed_HET,MSH2:c.1805T>C:p.L602P:VUS:confirmed_HET,MSH6:c.1361G>A:p.G454D:VUS:nan	MLH1:c.350C>T:p.T117M:Mutation:confirmed_somatic,MSH6:c.3261DELC:p.F1088Sfs*2:Mutation:confirmed_somatic,MSH2:c.1805T>C:p.L602P:VUS:confirmed_somatic,MSH6:c.1361G>A:p.G454D:VUS:nan	50-59	Caucasian	F	Absent	high	Colorectal
174849	Somatic	c.1805T>C	p.L602P	VUS	2.04467	0.00547927	MSH2:c.1786_1788DELAAT:p.N596DEL:Mutation:confirmed_HET,MSH2:c.1805T>C:p.L602P:VUS:confirmed_HET,MSH6:c.1361G>A:p.G454D:VUS:nan	MLH1:c.350C>T:p.T117M:Mutation:confirmed_somatic,MSH6:c.3261DELC:p.F1088Sfs*2:Mutation:confirmed_somatic,MSH2:c.1805T>C:p.L602P:VUS:confirmed_somatic,MSH6:c.1361G>A:p.G454D:VUS:nan	50-59	Caucasian	F	Absent	high	Colorectal
174894	Somatic	5'UTR_3'UTRdel		Mutation				EPCAM:5'UTR_3'UTRdel:nan:Mutation:confirmed_somatic,MSH2:5'UTR_3'UTRdel:nan:Mutation:confirmed_somatic,MSH6:5'UTR_3'UTRdel:nan:Mutation:confirmed_somatic,MSH2:c.2245G>A:p.E749K:VLP:nan	40-49	Hispanic	M	Absent	high	Colorectal
174894	Somatic	c.2245G>A	p.E749K	VLP	2.11406	0.0897334		EPCAM:5'UTR_3'UTRdel:nan:Mutation:confirmed_somatic,MSH2:5'UTR_3'UTRdel:nan:Mutation:confirmed_somatic,MSH6:5'UTR_3'UTRdel:nan:Mutation:confirmed_somatic,MSH2:c.2245G>A:p.E749K:VLP:nan	40-49	Hispanic	M	Absent	high	Colorectal
175376	Somatic	c.1115T>C	p.L372S	VUS	-3.0095	0.0106101	MLH1:c.306G>T:p.E102D:Mutation:nan	MLH1:CN-LOH:nan:CN-LOH:confirmed_somatic,PMS2:c.1239DUPA:p.D414Rfs*44:Mutation:confirmed_somatic,MSH2:c.1115T>C:p.L372S:VUS:nan	60-69	Asian	F	Not tested	Not tested	Colorectal
177816	Germline	c.38G>A	p.S13N	VUS	-5.10053	0.00140356	MSH2:c.38G>A:p.S13N:VUS:nan	PMS2:c.1687C>T:p.R563*:Mutation:confirmed_somatic,PMS2:CN-LOH:nan:CN-LOH:confirmed_somatic,PMS2:c.2269G>T:p.E757*:Mutation:confirmed_somatic,MLH1:c.503A>G:p.N168S:VUS:confirmed_somatic,MSH2:c.1156G>T:p.D386Y:VUS:confirmed_somatic,MSH6:c.2983G>A:p.E995K:VUS:confirmed_somatic,MSH6:c.3427C>T:p.L1143F:VUS:confirmed_somatic,MSH6:c.454A>C:p.T152P:VUS:confirmed_somatic,PMS2:c.1413G>T:p.Q471H:VUS:nan	40-49	Caucasian	F	Absent	high	Colorectal
177816	Somatic	c.1156G>T	p.D386Y	VUS	-3.84533	0.00050814	MSH2:c.38G>A:p.S13N:VUS:nan	PMS2:c.1687C>T:p.R563*:Mutation:confirmed_somatic,PMS2:CN-LOH:nan:CN-LOH:confirmed_somatic,PMS2:c.2269G>T:p.E757*:Mutation:confirmed_somatic,MLH1:c.503A>G:p.N168S:VUS:confirmed_somatic,MSH2:c.1156G>T:p.D386Y:VUS:confirmed_somatic,MSH6:c.2983G>A:p.E995K:VUS:confirmed_somatic,MSH6:c.3427C>T:p.L1143F:VUS:confirmed_somatic,MSH6:c.454A>C:p.T152P:VUS:confirmed_somatic,PMS2:c.1413G>T:p.Q471H:VUS:nan	40-49	Caucasian	F	Absent	high	Colorectal
183065	Somatic	c.1139T>C	p.L380S	VUS	-2.99335	0.000814058	ATM:c.7475T>G:p.L2492R:VUS:confirmed_HET_by_STAT,RAD50:c.2177G>A:p.R726H:VUS:nan	MLH1:CN-LOH:nan:CN-LOH:confirmed_somatic,MLH1:c.408DELA:p.A137PFS*23:Mutation:confirmed_somatic,MLH1:c.2044A>G:p.M682V:VUS:confirmed_somatic,MSH2:c.1139T>C:p.L380S:VUS:confirmed_somatic,PMS2:c.2438G>A:p.R813Q:VUS:confirmed_somatic,PMS2:c.2502G>A:p.M834I:VUS:nan	50-59	Unknown	M	Absent	high	Colorectal
184152	Somatic	c.2065G>A	p.A689T	VUS	-3.94647	0.00420533	PMS2:EX10del:nan:Mutation:confirmed_HET_by_STAT,MUTYH:c.536A>G:p.Y179C:Mutation:nan	MSH2:c.2065G>A:p.A689T:VUS:confirmed_somatic,MSH2:c.2039G>A:p.R680Q:VUS:confirmed_somatic,MSH6:c.3227G>A:p.R1076H:VUS:confirmed_somatic,MSH6:c.296A>G:p.K99R:VUS:confirmed_somatic,MSH6:c.3515G>C:p.R1172T:VUS:confirmed_somatic,PMS2:c.2086T>G:p.F696V:VUS:confirmed_somatic,PMS2:c.1880A>C:p.K627T:VUS:nan	60-69	Caucasian	F	Absent	high	Uterine/Endometrial
184152	Somatic	c.2039G>A	p.R680Q	VUS	-5.41929	0.00441831	PMS2:EX10del:nan:Mutation:confirmed_HET_by_STAT,MUTYH:c.536A>G:p.Y179C:Mutation:nan	MSH2:c.2065G>A:p.A689T:VUS:confirmed_somatic,MSH2:c.2039G>A:p.R680Q:VUS:confirmed_somatic,MSH6:c.3227G>A:p.R1076H:VUS:confirmed_somatic,MSH6:c.296A>G:p.K99R:VUS:confirmed_somatic,MSH6:c.3515G>C:p.R1172T:VUS:confirmed_somatic,PMS2:c.2086T>G:p.F696V:VUS:confirmed_somatic,PMS2:c.1880A>C:p.K627T:VUS:nan	60-69	Caucasian	F	Absent	high	Uterine/Endometrial
186102	Somatic	c.942G>T	p.Q314H	VLP	-2.58385	0.886893		MSH2:c.942G>T:p.Q314H:VLP:confirmed_somatic,MSH2:c.1076G>T:p.R359I:VUS:nan	20-29	Hispanic	M	Absent	high	Small Intestine
186102	Somatic	c.1076G>T	p.R359I	VUS	2.65325	0.00924651		MSH2:c.942G>T:p.Q314H:VLP:confirmed_somatic,MSH2:c.1076G>T:p.R359I:VUS:nan	20-29	Hispanic	M	Absent	high	Small Intestine
186909	Somatic	5'UTR_3'UTRdel		Mutation			BRCA2:c.7781A>G:p.K2594R:VUS:nan	EPCAM:5'UTR_3'UTRdel:nan:Mutation:confirmed_somatic,MSH2:5'UTR_3'UTRdel:nan:Mutation:confirmed_somatic,MSH2:c.490G>C:p.G164R:Mutation:confirmed_somatic,MSH6:5'UTR_3'UTRdel:nan:Mutation:confirmed_somatic,MSH6:c.3557G>A:p.G1186D:VUS:nan	50-59	Unknown	M	Absent	high	Colorectal
186909	Somatic	c.490G>C	p.G164R	Mutation	2.98491	0.0147499	BRCA2:c.7781A>G:p.K2594R:VUS:nan	EPCAM:5'UTR_3'UTRdel:nan:Mutation:confirmed_somatic,MSH2:5'UTR_3'UTRdel:nan:Mutation:confirmed_somatic,MSH2:c.490G>C:p.G164R:Mutation:confirmed_somatic,MSH6:5'UTR_3'UTRdel:nan:Mutation:confirmed_somatic,MSH6:c.3557G>A:p.G1186D:VUS:nan	50-59	Unknown	M	Absent	high	Colorectal
186980	Somatic	c.1203DUPA		Mutation				MSH2:c.1203DUPA:nan:Mutation:confirmed_somatic,MSH2:c.1799C>T:p.A600V:VLP:nan	40-49	Hispanic	F	Absent	high	Uterine/Endometrial
186980	Somatic	c.1799C>T	p.A600V	VLP	1.16167	0.000669479		MSH2:c.1203DUPA:nan:Mutation:confirmed_somatic,MSH2:c.1799C>T:p.A600V:VLP:nan	40-49	Hispanic	F	Absent	high	Uterine/Endometrial
187871	Somatic	c.371C>T	p.S124F	VUS	5.38917	0.0385962		MSH6:c.2539G>T:p.E847*:Mutation:confirmed_somatic,MSH6:c.670G>T:p.E224*:Mutation:confirmed_somatic,MSH6:c.2836G>T:p.E946*:Mutation:confirmed_somatic,PMS2:c.2446-1G>T:nan:VLP:confirmed_somatic,MSH2:c.371C>T:p.S124F:VUS:confirmed_somatic,MSH6:c.687G>T:p.E229D:VUS:nan	50-59	Unknown	F	Absent	high	Uterine/Endometrial
191259	Somatic	c.2047G>A	p.G683R	Mutation	2.3013	0.0471074		MSH2:c.2047G>A:p.G683R:Mutation:confirmed_somatic,MSH2:c.792+1G>A:nan:Mutation:nan	50-59	Caucasian	F	Absent	high	Uterine/Endometrial
191259	Somatic	c.792+1G>A		Mutation				MSH2:c.2047G>A:p.G683R:Mutation:confirmed_somatic,MSH2:c.792+1G>A:nan:Mutation:nan	50-59	Caucasian	F	Absent	high	Uterine/Endometrial
192032	Somatic	c.2023A>G	p.K675E	VLP	3.09938	0.000964645		MSH2:c.2023A>G:p.K675E:VLP:nan	90+	Caucasian	M	Absent	high	Colorectal
194506	Somatic	c.2179G>A	p.A727T	VUS	-2.74141	0.00096622		MSH6:c.541G>T:p.E181*:Mutation:confirmed_somatic,MSH2:c.2179G>A:p.A727T:VUS:confirmed_somatic,MSH6:c.2309G>A:p.G770D:VUS:confirmed_somatic,MSH6:c.2377G>A:p.D793N:VUS:nan	50-59	Caucasian	F	Absent	Stable	Uterine/Endometrial
194842	Somatic	c.2164G>A	p.V722I	VUS	-2.40503	9.3255e-05	PMS2:c.1A>G:p.M1?:Mutation:nan	MSH6:c.3261DUPC:p.F1088Lfs*5:Mutation:confirmed_somatic,MSH6:c.2079DELA:p.K693NFS*43:Mutation:confirmed_somatic,PMS2:c.2434_2437DELTGCC:nan:Mutation:confirmed_somatic,MSH2:c.2164G>A:p.V722I:VUS:confirmed_somatic,PMS2:c.1501G>A:p.V501M:VUS:confirmed_somatic,PMS2:c.331C>A:p.L111M:VUS:confirmed_somatic,PMS2:c.1375T>G:p.S459A:VUS:nan	50-59	Caucasian	F	Absent	high	Uterine/Endometrial
195390	Somatic	c.379A>G	p.N127D	VUS	-3.79421	0.00541205		MSH6:c.3261DUPC:p.F1088Lfs*5:Mutation:confirmed_somatic,MSH6:c.2122G>T:p.E708*:Mutation:confirmed_somatic,MSH6:c.2836G>T:p.E946*:Mutation:confirmed_somatic,MSH2:c.379A>G:p.N127D:VUS:confirmed_somatic,MSH2:c.219G>T:p.K73N:VUS:confirmed_somatic,MSH2:c.-278G>T:nan:VUS:confirmed_somatic,MSH2:c.-268G>T:nan:VUS:confirmed_somatic,MSH6:c.446A>G:p.K149R:VUS:nan	70-79	Asian	F	Absent	Low	Uterine/Endometrial
195390	Somatic	c.219G>T	p.K73N	VUS	-5.61523	0.0486539		MSH6:c.3261DUPC:p.F1088Lfs*5:Mutation:confirmed_somatic,MSH6:c.2122G>T:p.E708*:Mutation:confirmed_somatic,MSH6:c.2836G>T:p.E946*:Mutation:confirmed_somatic,MSH2:c.379A>G:p.N127D:VUS:confirmed_somatic,MSH2:c.219G>T:p.K73N:VUS:confirmed_somatic,MSH2:c.-278G>T:nan:VUS:confirmed_somatic,MSH2:c.-268G>T:nan:VUS:confirmed_somatic,MSH6:c.446A>G:p.K149R:VUS:nan	70-79	Asian	F	Absent	Low	Uterine/Endometrial
195390	Somatic	c.-278G>T		VUS				MSH6:c.3261DUPC:p.F1088Lfs*5:Mutation:confirmed_somatic,MSH6:c.2122G>T:p.E708*:Mutation:confirmed_somatic,MSH6:c.2836G>T:p.E946*:Mutation:confirmed_somatic,MSH2:c.379A>G:p.N127D:VUS:confirmed_somatic,MSH2:c.219G>T:p.K73N:VUS:confirmed_somatic,MSH2:c.-278G>T:nan:VUS:confirmed_somatic,MSH2:c.-268G>T:nan:VUS:confirmed_somatic,MSH6:c.446A>G:p.K149R:VUS:nan	70-79	Asian	F	Absent	Low	Uterine/Endometrial
195390	Somatic	c.-268G>T		VUS				MSH6:c.3261DUPC:p.F1088Lfs*5:Mutation:confirmed_somatic,MSH6:c.2122G>T:p.E708*:Mutation:confirmed_somatic,MSH6:c.2836G>T:p.E946*:Mutation:confirmed_somatic,MSH2:c.379A>G:p.N127D:VUS:confirmed_somatic,MSH2:c.219G>T:p.K73N:VUS:confirmed_somatic,MSH2:c.-278G>T:nan:VUS:confirmed_somatic,MSH2:c.-268G>T:nan:VUS:confirmed_somatic,MSH6:c.446A>G:p.K149R:VUS:nan	70-79	Asian	F	Absent	Low	Uterine/Endometrial
195412	Somatic	c.1192G>A	p.A398T	VUS	-4.53279	0.000424569		MSH6:c.3700G>T:p.E1234*:Mutation:confirmed_somatic,MSH6:c.709G>T:p.G237*:Mutation:confirmed_somatic,MLH1:c.1564C>T:p.R522W:VUS:confirmed_somatic,MLH1:c.-195G>T:nan:VUS:confirmed_somatic,MSH2:c.1192G>A:p.A398T:VUS:confirmed_somatic,MSH2:c.194A>T:p.K65M:VUS:confirmed_somatic,MSH2:c.1554G>T:p.Q518H:VUS:confirmed_somatic,MSH6:c.631G>T:p.G211C:VUS:confirmed_somatic,MSH6:c.133G>T:p.G45C:VUS:confirmed_s…	60-69	Caucasian	F	Present	high	Uterine/Endometrial
195412	Somatic	c.194A>T	p.K65M	VUS	-2.82689	0.0110015		MSH6:c.3700G>T:p.E1234*:Mutation:confirmed_somatic,MSH6:c.709G>T:p.G237*:Mutation:confirmed_somatic,MLH1:c.1564C>T:p.R522W:VUS:confirmed_somatic,MLH1:c.-195G>T:nan:VUS:confirmed_somatic,MSH2:c.1192G>A:p.A398T:VUS:confirmed_somatic,MSH2:c.194A>T:p.K65M:VUS:confirmed_somatic,MSH2:c.1554G>T:p.Q518H:VUS:confirmed_somatic,MSH6:c.631G>T:p.G211C:VUS:confirmed_somatic,MSH6:c.133G>T:p.G45C:VUS:confirmed_s…	60-69	Caucasian	F	Present	high	Uterine/Endometrial
195412	Somatic	c.1554G>T	p.Q518H	VUS	-4.36139	0.0100631		MSH6:c.3700G>T:p.E1234*:Mutation:confirmed_somatic,MSH6:c.709G>T:p.G237*:Mutation:confirmed_somatic,MLH1:c.1564C>T:p.R522W:VUS:confirmed_somatic,MLH1:c.-195G>T:nan:VUS:confirmed_somatic,MSH2:c.1192G>A:p.A398T:VUS:confirmed_somatic,MSH2:c.194A>T:p.K65M:VUS:confirmed_somatic,MSH2:c.1554G>T:p.Q518H:VUS:confirmed_somatic,MSH6:c.631G>T:p.G211C:VUS:confirmed_somatic,MSH6:c.133G>T:p.G45C:VUS:confirmed_s…	60-69	Caucasian	F	Present	high	Uterine/Endometrial
197437	Somatic	c.1318_1319DELCT		Mutation				MSH2:c.1318_1319DELCT:nan:Mutation:confirmed_somatic,MSH2:c.2005G>T:p.G669C:VUS:nan	60-69	Unknown	M	Absent	high	Colorectal
197437	Somatic	c.2005G>T	p.G669C	VUS	-2.77565	0.64291		MSH2:c.1318_1319DELCT:nan:Mutation:confirmed_somatic,MSH2:c.2005G>T:p.G669C:VUS:nan	60-69	Unknown	M	Absent	high	Colorectal
199232	Somatic	c.687DELA	p.A230LFS*16	Mutation				MSH2:c.687DELA:p.A230LFS*16:Mutation:confirmed_somatic,MSH2:c.2021G>T:p.G674V:VLP:nan	70-79	Caucasian	F	Absent	high	Uterine/Endometrial
199232	Somatic	c.2021G>T	p.G674V	VLP	3.31151	0.000239307		MSH2:c.687DELA:p.A230LFS*16:Mutation:confirmed_somatic,MSH2:c.2021G>T:p.G674V:VLP:nan	70-79	Caucasian	F	Absent	high	Uterine/Endometrial
199729	Somatic	c.2087C>T	p.P696L	VLP	2.13617	0.00737794		MSH6:c.3261DELC:p.F1088Sfs*2:Mutation:confirmed_somatic,MSH2:c.2087C>T:p.P696L:VLP:confirmed_somatic,MSH2:c.366+2T>G:nan:VLP:nan	50-59	Caucasian	F	Absent	high	Uterine/Endometrial
199729	Somatic	c.366+2T>G		VLP				MSH6:c.3261DELC:p.F1088Sfs*2:Mutation:confirmed_somatic,MSH2:c.2087C>T:p.P696L:VLP:confirmed_somatic,MSH2:c.366+2T>G:nan:VLP:nan	50-59	Caucasian	F	Absent	high	Uterine/Endometrial
201063	Somatic	c.1745T>C	p.V582A	VUS	-2.73634	1.10183e-05	PMS2:c.736_741DELCCCCCTINSTGTGTGTGAAG:p.P246CFS*3:Mutation:confirmed_HET,ATM:EX61_62DUP:nan:VUS:nan	MLH1:c.588DELA:p.K196Nfs*6:Mutation:confirmed_somatic,MSH6:c.3261DELC:p.F1088Sfs*2:Mutation:confirmed_somatic,PMS2:CN-LOH:nan:CN-LOH:confirmed_somatic,MSH2:c.1745T>C:p.V582A:VUS:nan	60-69	Caucasian	M	Absent	high	Colorectal
202520	Somatic	c.586C>T	p.P196S	VUS	-4.73784	0.00741941	MLH1:c.1876T>C:p.F626L:VUS:nan	MSH6:c.3261DELC:p.F1088Sfs*2:Mutation:confirmed_somatic,MLH1:c.1132G>A:p.V378I:VUS:confirmed_somatic,MSH2:c.586C>T:p.P196S:VUS:confirmed_somatic,MSH6:c.2876G>A:p.R959H:VUS:nan	90+	Caucasian	M	Present	high	Colorectal
203567	Somatic	c.2154DELA	p.Q718Hfs*2	Mutation				MSH2:c.2154DELA:p.Q718Hfs*2:Mutation:confirmed_somatic,MSH2:c.1046C>T:p.P349L:VLP:nan	40-49	Caucasian	F	Not tested	Not tested	Uterine/Endometrial
203567	Somatic	c.1046C>T	p.P349L	VLP	2.58461	8.26055e-05		MSH2:c.2154DELA:p.Q718Hfs*2:Mutation:confirmed_somatic,MSH2:c.1046C>T:p.P349L:VLP:nan	40-49	Caucasian	F	Not tested	Not tested	Uterine/Endometrial
205648	Somatic	c.1600DELC	p.R534VFS*9	Mutation				MSH2:c.1600DELC:p.R534VFS*9:Mutation:confirmed_somatic,MSH2:c.2089T>C:p.C697R:Mutation:confirmed_somatic,MSH6:c.3261DUPC:p.F1088Lfs*5:Mutation:nan	60-69	Caucasian	F	Absent	high	Uterine/Endometrial
205648	Somatic	c.2089T>C	p.C697R	Mutation	2.48581	0.000455919		MSH2:c.1600DELC:p.R534VFS*9:Mutation:confirmed_somatic,MSH2:c.2089T>C:p.C697R:Mutation:confirmed_somatic,MSH6:c.3261DUPC:p.F1088Lfs*5:Mutation:nan	60-69	Caucasian	F	Absent	high	Uterine/Endometrial
207073	Somatic	c.2633_2634DELAG	p.E878Afs*3	Mutation				MSH2:c.2633_2634DELAG:p.E878Afs*3:Mutation:confirmed_somatic,MSH2:c.1661G>A:p.S554N:Mutation:nan	80-89	Ashkenazi Jewish	F	Absent	high	Uterine/Endometrial
207073	Somatic	c.1661G>A	p.S554N	Mutation	-2.53913	0.961789		MSH2:c.2633_2634DELAG:p.E878Afs*3:Mutation:confirmed_somatic,MSH2:c.1661G>A:p.S554N:Mutation:nan	80-89	Ashkenazi Jewish	F	Absent	high	Uterine/Endometrial
513276	Somatic	c.170T>C	p.V57A	VUS	-4.27802	0.00285084		MSH6:c.3312dupT:p.G1105Wfs*3:Mutation:reported,MSH6:c.3573dupT:p.V1192Cfs*2:Mutation:reported,MLH1:c.452C>T:p.T151M:VUS:reported,MSH2:c.170T>C:p.V57A:VUS:reported,PMS2:Gain:nan:VUS:nan	60-69	Caucasian	F	Not tested	Not tested	Colorectal
533433	Somatic	c.2427G>T	p.E809D	VUS	-3.47378	0.00845911		MSH6:c.1921G>T:p.E641*:Mutation:reported,MSH6:c.3964G>T:p.E1322*:Mutation:reported,PMS2:c.2444C>T:p.S815L:VLP:reported,PMS2:c.1751T>G:p.I584S:VUS:reported,MSH2:c.2427G>T:p.E809D:VUS:nan	70-79	Caucasian	F	Not tested	Not tested	Uterine/Endometrial
534899	Somatic	c.1847C>A	p.P616H	VUS	-4.16449	0.000514388		MLH1:5'UTR_3'UTRdel:nan:Mutation:reported,MLH1:c.1783_1784delAG:p.S595WFS*14:Mutation:reported,MSH6:c.3261dupC:p.F1088Lfs*5:Mutation:reported,MLH1:c.267G>T:p.E89D:VUS:reported,MSH2:c.1847C>A:p.P616H:VUS:reported,MSH2:c.2641G>C:p.E881Q:VUS:nan	50-59	Caucasian	F	Not tested	Not tested	Uterine/Endometrial
534899	Somatic	c.2641G>C	p.E881Q	VUS	-3.22588	0.169294		MLH1:5'UTR_3'UTRdel:nan:Mutation:reported,MLH1:c.1783_1784delAG:p.S595WFS*14:Mutation:reported,MSH6:c.3261dupC:p.F1088Lfs*5:Mutation:reported,MLH1:c.267G>T:p.E89D:VUS:reported,MSH2:c.1847C>A:p.P616H:VUS:reported,MSH2:c.2641G>C:p.E881Q:VUS:nan	50-59	Caucasian	F	Not tested	Not tested	Uterine/Endometrial
537630	Somatic	c.377G>A	p.G126D	VUS	1.2684	0.0339555		MSH6:c.741delA:p.K247NFS*32:Mutation:reported,MSH6:c.3261dupC:p.F1088Lfs*5:Mutation:reported,MSH2:c.377G>A:p.G126D:VUS:reported,PMS2:c.1501G>A:p.V501M:VUS:nan	70-79	Caucasian	M	Not tested	Not tested	Small Intestine
545561	Somatic	c.1447G>T	p.E483*	Mutation		0.00223641		MSH2:c.1447G>T:p.E483*:Mutation:reported,PMS2:c.1239delA:p.D414Tfs*34:Mutation:reported,MSH2:c.1076G>T:p.R359I:VUS:reported,MSH2:c.1003A>G:p.T335A:VUS:reported,MSH2:c.2372C>T:p.A791V:VUS:reported,MSH2:c.799G>A:p.V267I:VUS:reported,MLH1:c.778C>A:p.L260I:VUS:nan	50-59	Caucasian	F	Not tested	Not tested	Uterine/Endometrial
545561	Somatic	c.1076G>T	p.R359I	VUS	2.65325	0.00924651		MSH2:c.1447G>T:p.E483*:Mutation:reported,PMS2:c.1239delA:p.D414Tfs*34:Mutation:reported,MSH2:c.1076G>T:p.R359I:VUS:reported,MSH2:c.1003A>G:p.T335A:VUS:reported,MSH2:c.2372C>T:p.A791V:VUS:reported,MSH2:c.799G>A:p.V267I:VUS:reported,MLH1:c.778C>A:p.L260I:VUS:nan	50-59	Caucasian	F	Not tested	Not tested	Uterine/Endometrial
545561	Somatic	c.1003A>G	p.T335A	VUS	2.13324	0.000620083		MSH2:c.1447G>T:p.E483*:Mutation:reported,PMS2:c.1239delA:p.D414Tfs*34:Mutation:reported,MSH2:c.1076G>T:p.R359I:VUS:reported,MSH2:c.1003A>G:p.T335A:VUS:reported,MSH2:c.2372C>T:p.A791V:VUS:reported,MSH2:c.799G>A:p.V267I:VUS:reported,MLH1:c.778C>A:p.L260I:VUS:nan	50-59	Caucasian	F	Not tested	Not tested	Uterine/Endometrial
545561	Somatic	c.2372C>T	p.A791V	VUS	-2.8523	0.0362269		MSH2:c.1447G>T:p.E483*:Mutation:reported,PMS2:c.1239delA:p.D414Tfs*34:Mutation:reported,MSH2:c.1076G>T:p.R359I:VUS:reported,MSH2:c.1003A>G:p.T335A:VUS:reported,MSH2:c.2372C>T:p.A791V:VUS:reported,MSH2:c.799G>A:p.V267I:VUS:reported,MLH1:c.778C>A:p.L260I:VUS:nan	50-59	Caucasian	F	Not tested	Not tested	Uterine/Endometrial
545561	Somatic	c.799G>A	p.V267I	VUS	-2.73992	0.00370523		MSH2:c.1447G>T:p.E483*:Mutation:reported,PMS2:c.1239delA:p.D414Tfs*34:Mutation:reported,MSH2:c.1076G>T:p.R359I:VUS:reported,MSH2:c.1003A>G:p.T335A:VUS:reported,MSH2:c.2372C>T:p.A791V:VUS:reported,MSH2:c.799G>A:p.V267I:VUS:reported,MLH1:c.778C>A:p.L260I:VUS:nan	50-59	Caucasian	F	Not tested	Not tested	Uterine/Endometrial
546257	Somatic	c.1660A>G	p.S554G	VUS	-4.21414	0.865483		MSH6:c.3261dupC:p.F1088Lfs*5:Mutation:reported,MSH2:c.1660A>G:p.S554G:VUS:nan	70-79	Caucasian	F	Not tested	Not tested	Uterine/Endometrial
547075	Somatic	c.1139T>G	p.L380*	Mutation		0.00277762		MSH2:c.1139T>G:p.L380*:Mutation:reported,MSH2:c.1012G>C:p.G338R:VLP:reported,MSH2:c.1405C>A:p.L469I:VUS:reported,MLH1:c.379A>G:p.R127G:VUS:nan	60-69	Caucasian	F	Absent	High	Uterine/Endometrial
547075	Somatic	c.1012G>C	p.G338R	VLP	2.61364	0.000279658		MSH2:c.1139T>G:p.L380*:Mutation:reported,MSH2:c.1012G>C:p.G338R:VLP:reported,MSH2:c.1405C>A:p.L469I:VUS:reported,MLH1:c.379A>G:p.R127G:VUS:nan	60-69	Caucasian	F	Absent	High	Uterine/Endometrial
547075	Somatic	c.1405C>A	p.L469I	VUS	-2.75253	0.00826065		MSH2:c.1139T>G:p.L380*:Mutation:reported,MSH2:c.1012G>C:p.G338R:VLP:reported,MSH2:c.1405C>A:p.L469I:VUS:reported,MLH1:c.379A>G:p.R127G:VUS:nan	60-69	Caucasian	F	Absent	High	Uterine/Endometrial
549108	Somatic	c.367-1G>A		VLP				MSH2:c.367-1G>A:nan:VLP:reported,MSH2:c.1807G>T:p.D603Y:VLP:reported,MSH2:c.1831G>A:p.V611M:VUS:nan	40-49	Caucasian	M	Absent	High	Colorectal
549108	Somatic	c.1807G>T	p.D603Y	VLP	2.4469	0.0053146		MSH2:c.367-1G>A:nan:VLP:reported,MSH2:c.1807G>T:p.D603Y:VLP:reported,MSH2:c.1831G>A:p.V611M:VUS:nan	40-49	Caucasian	M	Absent	High	Colorectal
549108	Somatic	c.1831G>A	p.V611M	VUS		0.000371933		MSH2:c.367-1G>A:nan:VLP:reported,MSH2:c.1807G>T:p.D603Y:VLP:reported,MSH2:c.1831G>A:p.V611M:VUS:nan	40-49	Caucasian	M	Absent	High	Colorectal
563914	Somatic	c.728G>A	p.R243Q	VUS	-5.07645	0.00179327	MSH6:c.741dupA:p.R248Tfs*8:Mutation:nan	MSH6:c.3261delC:p.F1088Sfs*2:Mutation:reported,MSH2:c.728G>A:p.R243Q:VUS:nan	60-69	Caucasian	M	Absent	High	Colorectal
565910	Somatic	c.2278T>G	p.F760V	VUS	-2.9537	0.00510693		MLH1:c.210delA:p.E71KFS*21:Mutation:reported,MLH1:c.793C>A:p.R265S:Mutation:reported,MSH2:c.2278T>G:p.F760V:VUS:nan	50-59	Asian	F	Absent	High	Uterine/Endometrial
566171	Somatic	c.1913G>A	p.R638K	VUS	-4.86654	0.000264967		PMS2:c.1687C>T:p.R563*:Mutation:reported,PMS2:c.2099A>G:p.Q700R:VUS:reported,PMS2:c.2189A>G:p.N730S:VUS:reported,MSH2:c.1913G>A:p.R638K:VUS:reported,MSH6:c.2524G>A:p.A842T:VUS:nan	60-69	Caucasian	F	Absent	Not tested	Uterine/Endometrial
567848	Somatic	c.1007C>A	p.P336H	VUS	-3.57409	0.000222773	MSH6:c.1109T>C:p.L370S:VLP:nan	MSH6:c.3261delC:p.F1088Sfs*2:Mutation:reported,MSH6:c.3489delA:p.V1164CFS*20:Mutation:reported,MSH2:c.1007C>A:p.P336H:VUS:nan	50-59	Caucasian	F	Not tested	Not tested	Uterine/Endometrial
569798	Somatic	c.1717G>T	p.A573S	VUS	-3.32532	0.00100297	BRIP1:c.139C>G:p.P47A:VUS:reported,RAD50:c.586C>T:p.R196C:VUS:reported,MSH6:c.2910G>C:p.W970C:VUS:nan	MSH6:c.1921G>T:p.E641*:Mutation:reported,MSH6:c.2539G>T:p.E847*:Mutation:reported,MSH2:c.1717G>T:p.A573S:VUS:nan	50-59	Caucasian	F	Absent	Low	Uterine/Endometrial
570446	Somatic	c.1046C>A	p.P349H	VUS	2.86323	0.000178303		MSH2:c.1046C>A:p.P349H:VUS:nan	80-89	Caucasian	M	Present	High	Colorectal
570635	Somatic	c.571C>A	p.L191I	VUS	-4.50227	0.00361843	MSH6:c.1588dupG:p.D530GFS*4:Mutation:nan	MSH6:c.3261dupC:p.F1088Lfs*5:Mutation:reported,PMS2:c.58C>T:p.R20W:VUS:reported,MSH2:c.571C>A:p.L191I:VUS:nan	60-69	Caucasian	F	Not tested	Not tested	Colorectal
570896	Somatic	c.1759G>C	p.G587R	Mutation	-2.22309	0.976945		MSH2:c.1759G>C:p.G587R:Mutation:reported,MSH2:CN-LOH:nan:CN-LOH:reported,MSH6:c.3261delC:p.F1088Sfs*2:Mutation:reported,MSH6:CN-LOH:nan:CN-LOH:nan	50-59	Caucasian	F	Absent	High	Colorectal
570896	Somatic	CN-LOH		CN-LOH				MSH2:c.1759G>C:p.G587R:Mutation:reported,MSH2:CN-LOH:nan:CN-LOH:reported,MSH6:c.3261delC:p.F1088Sfs*2:Mutation:reported,MSH6:CN-LOH:nan:CN-LOH:nan	50-59	Caucasian	F	Absent	High	Colorectal
576641	Somatic	c.2410G>T	p.A804S	VUS	-1.17906	0.0196343		MSH6:c.1630G>T:p.E544*:Mutation:reported,MSH6:c.3700G>T:p.E1234*:Mutation:reported,MSH6:c.3261dupC:p.F1088Lfs*5:Mutation:reported,MSH6:c.4075G>T:p.E1359*:VUS:reported,MSH6:c.643G>A:p.V215I:VUS:reported,MSH2:c.2410G>T:p.A804S:VUS:reported,MLH1:c.767G>A:p.C256Y:VUS:reported,PMS2:c.163G>A:p.D55N:VUS:nan,PMS2:c.1953G>T:p.K651N:VUS:nan	50-59	Caucasian	M	Absent	High	Colorectal
577142	Somatic	c.1003A>C	p.T335P	VUS	2.71088	0.0010047	MSH6:c.3261dupC:p.F1088Lfs*5:Mutation:nan	MSH6:c.688delG:p.E230Kfs*16:Mutation:reported,MSH6:c.728G>A:p.R243H:VUS:reported,MSH6:c.2552G>T:p.S851I:VUS:reported,MSH6:c.3163G>A:p.A1055T:VUS:reported,MSH6:c.3227G>A:p.R1076H:VUS:reported,MSH2:c.1003A>C:p.T335P:VUS:nan	50-59	Caucasian	F	Absent	High	Uterine/Endometrial
583808	Somatic	c.477A>T	p.R159S	VUS	-2.16609	0.0120982	MSH6:c.1444C>T:p.R482*:Mutation:nan	MSH6:c.3261delC:p.F1088Sfs*2:Mutation:reported,MSH2:c.477A>T:p.R159S:VUS:nan	50-59	Caucasian	F	Absent	High	Uterine/Endometrial
585483	Somatic	c.706G>T	p.D236Y	VUS	-3.48983	0.18674		MSH2:c.706G>T:p.D236Y:VUS:reported,MSH6:c.1541G>A:p.C514Y:VUS:nan	70-79	Caucasian	F	Not tested	Not tested	Colorectal
585611	Somatic	c.2427G>T	p.E809D	VUS	-3.47378	0.00845911		MLH1:c.469dupT:p.Y157LFS*15:Mutation:reported,MLH1:c.2059C>T:p.R687W:Mutation:reported,MSH2:c.2427G>T:p.E809D:VUS:reported,MSH6:c.1723G>T:p.D575Y:VUS:reported,MSH6:c.1748G>A:p.R583K:VUS:nan	50-59	Caucasian	F	Not tested	Not tested	Uterine/Endometrial
587785	Somatic	c.1865C>T	p.P622L	Mutation	2.28802	0.000588561		MSH2:c.1865C>T:p.P622L:Mutation:nan	40-49	Mixed Ethnicity	F	Absent	High	Uterine/Endometrial
591129	Somatic	c.1661G>T	p.S554I	VLP	-4.17619	0.970858		MSH6:c.3261dupC:p.F1088Lfs*5:Mutation:reported,MSH6:CN-LOH:nan:CN-LOH:reported,MSH2:c.1661G>T:p.S554I:VLP:reported,MSH2:CN-LOH:nan:CN-LOH:reported,MSH6:c.471G>T:p.K157N:VUS:reported,MSH6:c.696G>T:p.Q232H:VUS:reported,MSH6:c.1373A>G:p.H458R:VUS:reported,MSH6:c.1403G>A:p.R468H:VUS:reported,MSH6:c.3227G>A:p.R1076H:VUS:reported,EPCAM:CN-LOH:nan:CN-LOH:reported,MLH1:c.952C>T:p.H318Y:VUS:reported,PMS2:…	50-59	Mixed Ethnicity	F	Absent	High	Uterine/Endometrial
591129	Somatic	CN-LOH		CN-LOH				MSH6:c.3261dupC:p.F1088Lfs*5:Mutation:reported,MSH6:CN-LOH:nan:CN-LOH:reported,MSH2:c.1661G>T:p.S554I:VLP:reported,MSH2:CN-LOH:nan:CN-LOH:reported,MSH6:c.471G>T:p.K157N:VUS:reported,MSH6:c.696G>T:p.Q232H:VUS:reported,MSH6:c.1373A>G:p.H458R:VUS:reported,MSH6:c.1403G>A:p.R468H:VUS:reported,MSH6:c.3227G>A:p.R1076H:VUS:reported,EPCAM:CN-LOH:nan:CN-LOH:reported,MLH1:c.952C>T:p.H318Y:VUS:reported,PMS2:…	50-59	Mixed Ethnicity	F	Absent	High	Uterine/Endometrial
592035	Somatic	c.2212T>C	p.S738P	VUS	-0.872901	0.109595		MLH1:c.2032_2049del18:p.K678_F683DEL:VLP:reported,MLH1:CN-LOH:nan:CN-LOH:reported,MSH6:c.3261delC:p.F1088Sfs*2:Mutation:reported,MSH2:c.2212T>C:p.S738P:VUS:nan	50-59	Caucasian	F	Absent	High	Colorectal
592247	Somatic	c.1571G>A	p.R524H	VUS	-0.720117	0.033913	PMS2:c.736_741delCCCCCTins11:p.P246CFS*3:Mutation:nan	PMS2:c.1239dupA:p.D414Rfs*44:Mutation:reported,PMS2:CN-LOH:nan:CN-LOH:reported,MLH1:c.1558+5G>A:nan:VUS:reported,MSH2:c.1571G>A:p.R524H:VUS:nan	40-49	Caucasian	F	Present	Stable	Uterine/Endometrial
592700	Somatic	c.1012G>C	p.G338R	VLP	2.61364	0.000279658		MSH6:c.3261delC:p.F1088Sfs*2:Mutation:reported,MSH2:c.1012G>C:p.G338R:VLP:nan	70-79	Unknown	F	Absent	High	Colorectal
593984	Somatic	c.895T>C	p.Y299H	VUS	-5.42627	0.00205236		MSH2:c.895T>C:p.Y299H:VUS:reported,MSH6:c.220G>A:p.G74R:VUS:reported,MLH1:CN-LOH:nan:CN-LOH:nan	50-59	Caucasian	M	Present	High	Colorectal
594757	Somatic	c.560T>C	p.L187P	Mutation	2.72602	0.00232283		MSH2:c.560T>C:p.L187P:Mutation:reported,MSH2:5'UTR_3'UTRdel:nan:Mutation:reported,EPCAM:5'UTR_3'UTRdel:nan:Mutation:reported,MSH6:c.3261delC:p.F1088Sfs*2:Mutation:reported,MSH6:c.3312dupT:p.G1105Wfs*3:Mutation:reported,MSH6:5'UTR_3'UTRdel:nan:Mutation:reported,MSH6:c.3111C>A:p.F1037L:VUS:reported,MLH1:c.1023G>T:p.R341S:VUS:nan,PMS2:c.1551C>T:p.S517S:VUS:nan	50-59	Caucasian	F	Absent	High	Uterine/Endometrial
594757	Somatic	5'UTR_3'UTRdel		Mutation				MSH2:c.560T>C:p.L187P:Mutation:reported,MSH2:5'UTR_3'UTRdel:nan:Mutation:reported,EPCAM:5'UTR_3'UTRdel:nan:Mutation:reported,MSH6:c.3261delC:p.F1088Sfs*2:Mutation:reported,MSH6:c.3312dupT:p.G1105Wfs*3:Mutation:reported,MSH6:5'UTR_3'UTRdel:nan:Mutation:reported,MSH6:c.3111C>A:p.F1037L:VUS:reported,MLH1:c.1023G>T:p.R341S:VUS:nan,PMS2:c.1551C>T:p.S517S:VUS:nan	50-59	Caucasian	F	Absent	High	Uterine/Endometrial
595010	Somatic	c.1386+2T>G		VLP			MLH1:c.1690C>T:p.L564F:VUS:nan	MLH1:c.1325C>T:p.A442V:VUS:reported,MSH2:c.1386+2T>G:nan:VLP:reported,MSH2:c.2399T>C:p.L800P:VUS:nan	50-59	Caucasian	F	Absent	High	Uterine/Endometrial
595010	Somatic	c.2399T>C	p.L800P	VUS	2.72411	0.00593829	MLH1:c.1690C>T:p.L564F:VUS:nan	MLH1:c.1325C>T:p.A442V:VUS:reported,MSH2:c.1386+2T>G:nan:VLP:reported,MSH2:c.2399T>C:p.L800P:VUS:nan	50-59	Caucasian	F	Absent	High	Uterine/Endometrial
596071	Somatic	c.1200_1213del14		VUS				MSH2:c.1200_1213del14:nan:VUS:reported,MSH2:c.2089T>C:p.C697R:Mutation:nan	60-69	Caucasian	F	Absent	High	Uterine/Endometrial
596071	Somatic	c.2089T>C	p.C697R	Mutation	2.48581	0.000455919		MSH2:c.1200_1213del14:nan:VUS:reported,MSH2:c.2089T>C:p.C697R:Mutation:nan	60-69	Caucasian	F	Absent	High	Uterine/Endometrial
596485	Germline	c.1862G>T	p.R621L	VLP	0.416972	0.00255156	MSH2:c.1862G>T:p.R621L:VLP:nan	MSH2:c.1865C>G:p.P622R:VLP:nan	50-59	Caucasian	F	Absent	High	Uterine/Endometrial
596485	Somatic	c.1865C>G	p.P622R	VLP	1.8819	0.00219704	MSH2:c.1862G>T:p.R621L:VLP:nan	MSH2:c.1865C>G:p.P622R:VLP:nan	50-59	Caucasian	F	Absent	High	Uterine/Endometrial
598094	Somatic	c.1307T>C	p.F436S	VUS	-1.7965	0.00117999	PMS2:c.736_741delCCCCCTins11:p.P246CFS*3:Mutation:nan	PMS2:c.2115G>C:p.E705D:VUS:reported,MSH6:c.3261delC:p.F1088Sfs*2:Mutation:reported,MSH2:c.1307T>C:p.F436S:VUS:nan	60-69	Caucasian	M	Absent	High	Colorectal
598734	Somatic	c.2026T>C	p.S676P	VLP	2.8561	0.000113358	MUTYH:c.1187G>A:p.G396D:Mutation:nan	MSH6:c.3261delC:p.F1088Sfs*2:Mutation:reported,MSH2:c.2026T>C:p.S676P:VLP:reported,MSH2:c.2704G>T:p.E902*:VUS:nan	50-59	Caucasian	F	Absent	High	Uterine/Endometrial
598734	Somatic	c.2704G>T	p.E902*	VUS		0.494968	MUTYH:c.1187G>A:p.G396D:Mutation:nan	MSH6:c.3261delC:p.F1088Sfs*2:Mutation:reported,MSH2:c.2026T>C:p.S676P:VLP:reported,MSH2:c.2704G>T:p.E902*:VUS:nan	50-59	Caucasian	F	Absent	High	Uterine/Endometrial
